# Supplementary material for: Cultural Familiarity and Individual Musical Taste Differently Affect Social Bonding when Moving to Music
Source: Sci Rep. 2020 Jun 22;10:10015. doi: 10.1038/s41598-020-66529-1 (PMC7308378; doi:10.1038/s41598-020-66529-1)
Supplement: Supplementary file 1 — Supplementary Information. [file 41598_2020_66529_MOESM1_ESM.zip]

Archive with 14 entries (14 files):
- IN01_Async.avi
- IN01_Sync.avi
- IN02_Async.avi
- IN02_Sync.avi
- IN03_Async.avi
- IN03_Sync.avi
- MT01_Async.avi
- MT01_Sync.avi
- WE01_Async.avi
- WE01_Sync.avi
- WE02_Async.avi
- WE02_Sync.avi
- WE03_Async.avi
- WE03_Sync.avi
