# Supplementary material for: Cultural Familiarity and Individual Musical Taste Differently Affect Social Bonding when Moving to Music
Source: Sci Rep. 2020 Jun 22;10:10015. doi: 10.1038/s41598-020-66529-1 (PMC7308378; doi:10.1038/s41598-020-66529-1)
Supplement: Supplementary file 2 — Supplementary Information 2. [file 41598_2020_66529_MOESM2_ESM.zip]

Archive with 6 entries (6 files):
- IOS1_WA4_Sync.mp4
- IOS2_WA4_Async.mp4
- IOS3_SA3_Sync.mp4
- IOS4_SA3_Async.mp4
- IOS5_LA3_Sync.mp4
- IOS6_LA3_Async.mp4
