# Supplementary material for: Cultural Familiarity and Individual Musical Taste Differently Affect Social Bonding when Moving to Music
Source: Sci Rep. 2020 Jun 22;10:10015. doi: 10.1038/s41598-020-66529-1 (PMC7308378; doi:10.1038/s41598-020-66529-1)
Supplement: Supplementary file 3 — Supplementary Information 3. [file 41598_2020_66529_MOESM3_ESM.zip]

Archive with 6 entries (6 files):
- HighSyncop_async.mp4
- HighSyncop_sync.mp4
- LowSyncop_async.mp4
- LowSyncop_sync.mp4
- ModerateSyncop_async.mp4
- ModerateSyncop_sync.mp4
